# Supplementary material for: mPneumonia, an Innovation for Diagnosing and Treating Childhood Pneumonia in Low-Resource Settings: A Feasibility, Usability and Acceptability Study in Ghana
Source: PLoS One. 2016 Oct 27;11(10):e0165201. doi: 10.1371/journal.pone.0165201 (PMC5082847; doi:10.1371/journal.pone.0165201)
Supplement: S2 Table — (XLSX) [file pone.0165201.s003.xlsx]

## Sheet: Sheet1
	Education/Experience					Electricity			IMCI			Feasibility			Acceptability				RR	Pox	Usability
Participant	Years at Clinic	mPneumonia patients	Role	Years of Training	IMCI/Peds Training	Consistent Electricity	Outages	Generator	Use IMCI	Time to Complete Paper	Skip Steps	Possible to integrate	HCPs have the skills	Tablets/Phones in use already	Results Correct	Trust Results	Interest in Using	Caregivers Accept	RR Easier	Pox Easier	Time Till Comfortable	Time to Complete mPneumonia	Time Better than IMCI	Would Use mPneumonia
(ID No.)	(No.)	(No.)		(No.)	(Y/N)	(Y/N)	(Y/N)	(Y/N)	(Y/N)	(Minutes)	(Y/N)	(Y/N)	(Y/N)	(Y/N)	(Y/N)	(Y/N)	(Y/N)	(Y/N)	(Y/N)	(Y/N)		(Minutes)	(Y/N/Same)	(Y/N)
HCP_01	1	20	CHN	2	Y	Y	Y	N	Y	40	Y	Y	Y	N	Y	Y	Y	Y	Y	Y	.	3	Y	Y
HCP_02	8	15	CHN	2	Y	Y	Y	N	Y	5	Y	Y	Y	N	Y	Y	Y	Y	Y	Y	1 day	5	Same	Y
HCP_03	3	9	CHN	2	Y	Y	Y	N	Y	9	Y	Y	Y	N	Y	Y	Y	Y	Y	Y	1 day	8	Y	Y
HCP_04	2	4	CHN	2	Y	Y	Y	N	Y	15	Y	Y	Y	N	Y	Y	Y	Y	Y	.	No time	20	Y	Y
HCP_05	2.25	0	CHN	2	Y	Y	Y	.	N	.	.	Y	Y	N	Y	Y	Y	Y	N	.	1 hour	30	Y	Y
HCP_06	9	0	Midwife	2	Y	Y	Y	.	N	.	.	Y	Y	N	Y	Y	Y	Y		.	1 hour	.	.	Y
HCP_07	1	13	CHO	2	Y	N	.	N	Y	22.5	Y	Y	Y	N	Y	Y	Y	Y	Y	Y	1 day	20	N	Y
HCP_08	1	2	CHO	2	Y	N	.	N	Y	3	Y	N	Y	N	Y	Y	Y	Y	Y	Y	1 day	1.5	Y	Y
HCP_09	6	15	CHN	2	Y	N	.	.	Y	15	N	Y	Y	N	Y	Y	Y	Y	Y	Y	1 day	10	Y	Y
HCP_10	0.25	15	CHN	2	N	N	.	N	Y	5	N	Y	Y	N	Y	Y	Y	Y	Y	Y	3 days	10	Y	Y
HCP_11	4	2	CHN	2	Y	Y	Y	Y	Y	20	Y	Y	Y	N	Y	Y	Y	Y	Y	Y	1 day	15	.	Y
HCP_12	9	9	Midwife	2	Y	Y	Y	N	Y	10	N	Y	Y	N	Y	Y	Y		Y	Y	3 days	30	Y	Y
HCP_13	2	20	CHN	2	Y	Y	Y	.	Y	5	N	Y	Y	N	Y	Y	Y	Y	Y	Y	1 day	10	N	Y
HCP_14	0.5	20	CHN	2	Y	N	.	.	Y	30	Y	Y	Y	N	Y	Y	Y	Y	Y	Y	2 days	22.5	Y	Y
HCP_15	0.25	0	CHO	.	Y	N	.	N	Y	15	N	Y	Y	N	Y	Y	Y	Y	Y	Y	1 day	.	Y	Y
HCP_16	3	0	CHO	2	N	N	.	N	Y	12.5	Y	Y	Y	N	Y	Y	Y	Y	Y	Y	30 min	35	N	Y
HCP_17	2	3	CHN	2	Y	Y	Y	.	Y	5	Y	Y	Y	N	Y	Y	Y	Y	Y	Y	1 day	8.5	.	Y
HCP_18	5	10	HA	2	Y	Y	Y	N	N	15	Y	Y	Y	N	Y	Y	Y	Y	Y	Y	.	22.5	.	Y
HCP_19	3	20	CHN	2	Y	Y	Y	N	Y	30	Y	Y	Y	N	Y	Y	Y	Y	Y	Y	.	10	Y	Y
HCP_20	4	0	CHO	2	Y	N	.	.	Y	2	Y	Y	Y	N			Y	Y	Y	N	.	.	Y	Y
HCP_21	8	20	Midwife	2	Y	Y	Y	N	Y	12.5	N	Y	Y	N		Y	Y	Y	Y	Y	1 day	20	N	Y
HCP_22	4	9	Physician Assistant	1.5	Y	Y	Y	N	Y	3.5	Y	Y	Y	N	Y	Y	Y	Y	Y	Y	1 week	3.5	Same	Y
HCP_23	1	4	CHN	2	Y	N	Y	N	Y	20	N	Y	Y	N	Y	Y	Y	Y	Y	Y	2 days	50	N	Y
HCP_24	2	10	Enrolled Nurse	2	Y	Y	Y	N	Y	5	N	Y	Y	N	Y	Y	Y	Y	Y	Y	1 hour	7.5	Same	Y
HCP_25	3	15	CHN	2.5	Y	Y	Y	N	Y	25	N	Y	Y	N	Y	Y	Y	Y	Y	Y	.	25	N	Y
HCP_26	15	20	Midwife	2	Y	Y	Y	N	Y	1.5	Y	Y	Y	N	N		Y	Y	.	.	.	1	.	Y
HCP_27	2.5	0	CHO	2	Y	N	.	N	Y	17.5	N	Y	Y	N	Y	Y	Y	Y	.	.	1 day	12.5	.	Y
HCP_28	8	30	HA	2	Y	Y	N	N	Y	10	Y	Y	Y	N	Y	Y	Y	Y	Y	Y	.	2	Y	Y
HCP_29	1	25	CHN	2	Y	N	Y	N	Y	30	Y	Y	Y	N	Y	Y	Y	Y	Y	Y	1 day	8.5	.	Y
HCP_30	4	4	CHN	2	Y	Y	Y	N	Y	5	Y	Y	Y	N	Y	Y	Y	Y	Y	Y	5 minutes	10	N	Y
