# Supplementary material for: mPneumonia, an Innovation for Diagnosing and Treating Childhood Pneumonia in Low-Resource Settings: A Feasibility, Usability and Acceptability Study in Ghana
Source: PLoS One. 2016 Oct 27;11(10):e0165201. doi: 10.1371/journal.pone.0165201 (PMC5082847; doi:10.1371/journal.pone.0165201)
Supplement: S3 Table — (XLSX) [file pone.0165201.s004.xlsx]

## Sheet: Sheet1
			Sick Child Symptoms
ID	No. Children	Age of Sick Child (Years)	Fever	Diarrhea	Vomiting	Cough	Eye Issue	Constipation	Dark Urine	Not eating well	Headache	Weak	Crying	Runny Nose	Mouth sores	Stomach ache
HCG_01	3	1.33333	1	1	1
HCG_02	4	3					1
HCG_03	2	0.666667	1			1
HCG_04	2	3	1					1
HCG_05	2	3	1	1	1
HCG_06	3	0.75	1		1	1			1
HCG_07	5	2.5	1							1
HCG_08	8	4	1
HCG_09	3	4			1	1				1	1
HCG_10	3	1.5		1						1
HCG_11	1	3	1	1		1				1
HCG_12	2	3	1			1
HCG_13	2	2	1	1	1	1						1	1
HCG_14	2	1.83333	1
HCG_15	1	2		1
HCG_16	1	2.5	1
HCG_17	1	3	1			1
HCG_18	2	1.5	1			1
HCG_19	6	3	1								1
HCG_20	1	2	1		1
HCG_21	2	1		1	1					1
HCG_22	2	2	1											1
HCG_23	2	3	1												1
HCG_24	3	3.5	1
HCG_25	3	3.5				1
HCG_26	8	0.666667	1			1
HCG_27	7	3	1			1
HCG_28	4	4	1							1						1
HCG_29	4	1.5	1		1						1					1
HCG_30	3	2	1		1

## Sheet: Sheet2
0.666667
0.666667
0.75
1
1.33333
1.5
1.5
1.5
1.83333
2
2
2
2
2
2.5		1.5
2.5
3
3
3
3
3
3
3
3
3
3.5
3.5
4
4
4		3
